# Supplementary material for: Fish Gut Microbiome Analysis Provides Insight into Differences in Physiology and Behavior of Invasive Nile Tilapia and Indigenous Fish in a Large Subtropical River in China
Source: Animals (Basel). 2023 Jul 26;13(15):2413. doi: 10.3390/ani13152413 (PMC10417376; doi:10.3390/ani13152413)
Supplement: Supplementary file 1 [file animals-13-02413-s001.zip]

Archive with 1 entries (1 files):
- animals-2489862-supplementary.pdf
